# Supplementary material for: Influence of transducer types on bone conduction hearing thresholds
Source: PLoS One. 2018 Apr 11;13(4):e0195233. doi: 10.1371/journal.pone.0195233 (PMC5895012; doi:10.1371/journal.pone.0195233)
Supplement: S1 Table — The table shows the BC hearing thresholds of all normal hearing and hearing impaired participants in this study (raw data). The thresholds were obtained with the B71, B81 and KH70 BC transducers. (XLSX) [file pone.0195233.s001.xlsx]

## Sheet: Tabelle1
		Hearing Thresholds (dB HL)
		NH participants			HI participants
Frequency (kHz)	Patient ID	B71	B81	KH70	B71	B81	KH70
0.125	1	-24.2	-16.3	-9.9	6.8	12.7	22.1
	2	-25.2	-23.3	-20.9	-10.2	-12.3	-7.9
	3	-9.2	-8.3	-1.9	-8.2	-2.3	15.1
	4	-20.2	-15.3	-18.9
	5	-22.2	-16.3	-14.9	-3.2	2.7	3.1
	6	-17.2	-17.3	-11.9
	7	-9.2	-5.3	4.1	-1.2	7.7	5.1
	8	-13.2	-5.3	-2.9	-3.2	7.7	18.1
	9	-14.2	-15.3	-2.9	-8.2	0.7	3.1
	10	-15.2	-14.3	-12.9
	11	-20.2	-18.3	-10.9	-4.2	-2.3	-2.9
	12	-5.2	-1.3	5.1	-3.2	4.7	3.1
	13	-24.2	-17.3	3.1	-0.2	2.7	11.1
	14	-2.2	0.7	3.1	-8.2	-4.3	-4.9
	15	-17.2	-15.3	-7.9	1.8	3.7	11.1
	16	-10.2	-10.3	-7.9
	17	-7.2	-2.3	8.1
	18	-13.2	-10.3	-13.9
	19	-22.2	-13.3	-8.9
	20	-20.2	-14.3	-14.9
	21	-12.2	-13.3	-6.9
250	1	-0.7	-4.6	5.2	25.3	25.4	35.2
	2	-1.7	-15.6	-4.8	12.3	3.4	11.2
	3	11.3	2.4	14.2	13.3	14.4	29.2
	4	1.3	0.4	2.2
	5	-6.7	-10.6	-6.8	22.3	19.4	25.2
	6	5.3	7.4	4.2
	7	6.3	8.4	15.2	11.3	12.4	16.2
	8	6.3	-1.6	9.2	17.3	20.4	33.2
	9	-5.7	-7.6	2.2	16.3	16.4	33.2
	10	2.3	0.4	5.2
	11	1.3	-3.6	8.2	3.3	2.4	13.2
	12	4.3	3.4	13.2	23.3	23.4	25.2
	13	-4.7	2.4	17.2	19.3	19.4	33.2
	14	6.3	8.4	8.2	17.3	15.4	15.2
	15	-1.7	-5.6	2.2	26.3	23.4	36.2
	16	8.3	5.4	14.2
	17	1.3	2.4	12.2
	18	7.3	6.4	5.2
	19	-10.7	-3.6	-1.8
	20	-0.7	-3.6	-1.8
	21	0.3	-4.6	3.2
500	1	-0.2	-1.9	2.3	44.8	48.1	46.3
	2	-6.2	-3.9	-9.7	12.8	15.1	11.3
	3	0.8	4.1	5.3	38.8	38.1	25.3
	4	5.8	3.1	4.3	53.8	52.1	53.3
	5	5.8	-1.9	-4.7	22.8	24.1	30.3
	6	-2.2	-5.9	2.3	60.8	68.1	55.3
	7	-4.2	-2.9	1.3	22.8	24.1	14.3
	8	-0.2	4.1	7.3	30.8	36.1	29.3
	9	1.8	0.1	-3.7	53.8	46.1	56.3
	10	2.8	-7.9	-3.7	32.8	31.1	34.3
	11	12.8	4.1	4.3	10.8	10.1	9.3
	12	4.8	0.1	1.3	45.8	49.1	35.3
	13	-6.2	0.1	9.3	30.8	33.1	30.3
	14	-1.2	-2.9	-0.7	51.8	52.1	47.3
	15	-4.2	-10.9	2.3	47.8	48.1	41.3
	16	18.8	23.1	11.3
	17	9.8	2.1	2.3
	18	7.8	8.1	4.3
	19	-1.2	-1.9	-4.7
	20	-8.2	-12.9	-12.7
	21	6.8	3.1	-2.7
750	1	-4.5	-1.5	-0.3	44.5	42.5	37.7
	2	1.5	-1.5	-7.3	12.5	10.5	7.7
	3	-4.5	2.5	-0.3	23.5	23.5	19.7
	4	10.5	9.5	9.7	39.5	39.5	41.7
	5	-4.5	-6.5	-4.3	22.5	17.5	25.7
	6	-3.5	-4.5	-1.3	51.5	55.5	51.7
	7	0.5	1.5	4.7	26.5	30.5	24.7
	8	4.5	6.5	7.7	52.5	50.5	53.7
	9	1.5	3.5	1.7	56.5	53.5	50.7
	10	3.5	-1.5	2.7	19.5	18.5	23.7
	11	14.5	14.5	6.7	18.5	16.5	17.7
	12	-1.5	3.5	9.7	49.5	52.5	40.7
	13	0.5	-3.5	12.7	24.5	28.5	29.7
	14	-1.5	-3.5	0.7	59.5	57.5	55.7
	15	1.5	-6.5	3.7	50.5	51.5	48.7
	16	12.5	12.5	12.7
	17	3.5	2.5	3.7
	18	2.5	0.5	4.7
	19	1.5	4.5	2.7
	20	1.5	-1.5	-2.3
	21	1.5	-1.5	-1.3
1000	1	-6.4	-5.1	-1.3	31.6	36.9	35.7
	2	0.6	1.9	-3.3	9.6	9.9	8.7
	3	-6.4	-3.1	-4.3	18.6	17.9	13.7
	4	4.6	5.9	6.7	33.6	36.9	36.7
	5	-12.4	-10.1	-16.3	17.6	17.9	21.7
	6	5.6	-1.1	2.7	45.6	45.9	43.7
	7	-8.4	-10.1	-5.3	14.6	22.9	24.7
	8	-1.4	-0.1	0.7	61.6	58.9	64.7
	9	-3.4	4.9	3.7	48.6	45.9	55.7
	10	-0.4	-2.1	0.7	17.6	16.9	17.7
	11	8.6	2.9	4.7	15.6	17.9	20.7
	12	-5.4	-5.1	-1.3	27.6	28.9	21.7
	13	4.6	3.9	12.7	17.6	18.9	21.7
	14	10.6	13.9	10.7	57.6	57.9	55.7
	15	-3.4	-3.1	-5.3	40.6	37.9	44.7
	16	17.6	7.9	17.7
	17	4.6	3.9	8.7
	18	-11.4	-9.1	-4.3
	19	-5.4	-1.1	1.7
	20	-2.4	-6.1	-5.3
	21	-6.4	-5.1	-2.3
1500	1	-2.1	-0.9	-13.2	48.9	49.1	37.8
	2	-7.1	-2.9	-8.2	12.9	16.1	8.8
	3	-8.1	-1.9	-7.2	29.9	31.1	23.8
	4	-5.1	-3.9	-4.2	44.9	47.1	37.8
	5	-7.1	-9.9	-8.2	8.9	12.1	3.8
	6	-0.1	-5.9	-9.2	71.9	72.1	56.8
	7	-13.1	-10.9	-9.2	42.9	39.1	21.8
	8	4.9	13.1	9.8	64.9	71.1	56.8
	9	1.9	0.1	-8.2	42.9	43.1	34.8
	10	5.9	2.1	1.8	29.9	30.1	20.8
	11	0.9	-1.9	-8.2	20.9	23.1	13.8
	12	7.9	7.1	3.8	36.9	38.1	21.8
	13	5.9	9.1	-0.2	33.9	34.1	22.8
	14	9.9	11.1	-0.2	62.9	61.1	55.8
	15	1.9	-2.9	-2.2	52.9	52.1	34.8
	16	15.9	13.1	12.8
	17	12.9	11.1	6.8
	18	-1.1	3.1	1.8
	19	-7.1	-1.9	-6.2
	20	-12.1	-7.9	-9.2
	21	-3.1	-2.9	-8.2
2000	1	-1.2	0.9	0.8	62.8	58.9	56.8
	2	-1.2	-0.1	-3.2	28.8	25.9	21.8
	3	-4.2	-0.1	-2.2	26.8	21.9	24.8
	4	-4.2	-4.1	-5.2	36.8	35.9	34.8
	5	7.8	0.9	3.8	4.8	6.9	14.8
	6	2.8	-0.1	1.8	72.8	67.9	67.8
	7	0.8	-4.1	-1.2	29.8	31.9	25.8
	8	1.8	4.9	4.8	67.8	69.9	64.8
	9	-0.2	-1.1	-1.2	44.8	41.9	40.8
	10	8.8	-4.1	6.8	20.8	20.9	19.8
	11	4.8	4.9	-3.2	28.8	28.9	27.8
	12	11.8	15.9	11.8	36.8	39.9	29.8
	13	0.8	-1.1	-0.2	31.8	32.9	30.8
	14	2.8	2.9	-1.2	58.8	54.9	54.8
	15	-4.2	-4.1	-10.2	51.8	46.9	43.8
	16	18.8	13.9	12.8
	17	4.8	3.9	6.8
	18	3.8	0.9	-5.2
	19	1.8	-1.1	-1.2
	20	0.8	-4.1	2.8
	21	-2.2	-4.1	-2.2
3000	1	-12.1	-7.4	6.3	51.9	49.6	59.3
	2	-8.1	-11.4	-2.7	31.9	31.6	34.3
	3	-5.1	-5.4	3.3	34.9	36.6	39.3
	4	-10.1	-8.4	-9.7	11.9	10.6	22.3
	5	-0.1	-7.4	-2.7	-0.1	0.6	7.3
	6	0.9	0.6	9.3
	7	-6.1	-8.4	11.3	27.9	30.6	34.3
	8	-3.1	-5.4	4.3
	9	-8.1	-11.4	3.3	33.9	29.6	35.3
	10	-7.1	-10.4	-0.7	15.9	5.6	16.3
	11	0.9	1.6	10.3	16.9	22.6	31.3
	12	0.9	-6.4	6.3	30.9	29.6	32.3
	13	-2.1	-4.4	4.3	32.9	29.6	44.3
	14	3.9	2.6	9.3	45.9	43.6	49.3
	15	-0.1	-0.4	4.3	49.9	41.6	48.3
	16	2.9	0.6	2.3
	17	-4.1	-7.4	5.3
	18	-11.1	-11.4	-11.7
	19	-7.1	-9.4	0.3
	20	-4.1	-7.4	4.3
	21	-6.1	-6.4	0.3
4000	1	-16.1	-15.8	-5.8
	2	-12.1	-8.8	-0.8	16.9	19.2	19.2
	3	-7.1	-5.8	0.2	35.9	35.2	41.2
	4	-13.1	-12.8	-14.8	9.9	11.2	18.2
	5	-5.1	-10.8	-5.8	-7.1	-4.8	-0.8
	6	-8.1	-9.8	0.2
	7	-14.1	-8.8	1.2	28.9	32.2	31.2
	8	-8.1	-9.8	-3.8
	9	-14.1	-4.8	5.2	11.9	7.2	12.2
	10	0.9	-5.8	0.2	22.9	23.2	31.2
	11	3.9	-7.8	2.2	16.9	26.2	25.2
	12	-6.1	-8.8	-0.8	29.9	27.2	34.2
	13	-12.1	-5.8	-6.8	38.9	36.2	44.2
	14	-5.1	-7.8	-0.8	40.9	42.2	47.2
	15	-4.1	-5.8	-6.8	37.9	28.2	40.2
	16	-9.1	-11.8	-10.8
	17	-11.1	-8.8	0.2
	18	-14.1	-11.8	-10.8
	19	-15.1	-14.8	2.2
	20	-0.1	-2.8	4.2
	21	-1.1	-5.8	3.2
6000	1	-24.8	-15	-14.1
	2	-25.8	-19	-10.1	11.2	14	16.9
	3	-20.8	-16	-8.1	18.2	24	23.9
	4	-21.8	-20	-12.1	22.2	23	26.9
	5	-11.8	-20	-9.1	8.2	10	19.9
	6	-17.8	-15	-6.1
	7	-15.8	-15	-9.1	35.2	38	43.9
	8	-18.8	-13	-10.1
	9	-10.8	-11	-4.1	3.2	1	1.9
	10	-11.8	-12	-10.1	5.2	5	7.9
	11	-13.8	-20	-7.1	23.2	30	36.9
	12	-4.8	-5	0.9
	13	-19.8	-12	-5.1	24.2	24	31.9
	14	-4.8	-4	-2.1	32.2	35	35.9
	15	-18.8	-20	-16.1	42.2	40	40.9
	16	-17.8	-16	-25.1
	17	-14.8	-13	-6.1
	18	-19.8	-15	-9.1
	19	-13.8	-14	-7.1
	20	-11.8	-13	-6.1
	21	-6.8	-8	-3.1
8000	1	-13.9	-21.8	-6.5
	2	-14.9	-18.8	-4.5	12.1	8.2	22.5
	3	-13.9	-23.8	-4.5	13.1	4.2	12.5
	4	-9.9	-20.8	-3.5	35.1	18.2	28.5
	5	-6.9	-20.8	-4.5	35.1	23.2	33.5
	6	-3.9	-12.8	4.5
	7	-6.9	-9.8	10.5	46.1	36.2	49.5
	8	-11.9	-22.8	-4.5
	9	-0.9	-19.8	0.5	13.1	5.2	14.5
	10	-7.9	-12.8	-4.5	12.1	0.2	12.5
	11	-5.9	-21.8	-5.5	43.1	34.2	50.5
	12	9.1	-0.8	13.5
	13	-6.9	-12.8	2.5	37.1	25.2	39.5
	14	9.1	1.2	7.5	33.1	24.2	33.5
	15	-11.9	-19.8	-8.5
	16	-5.9	-12.8	-7.5
	17	-3.9	-18.8	-1.5
	18	-8.9	-15.8	1.5
	19	-12.9	-19.8	-1.5
	20	-7.9	-21.8	-3.5
	21	-1.9	-10.8	-2.5
